# Supplementary material for: A Comparison of EIS and QCM NanoMIP-Based Sensors for Morphine
Source: Nanomaterials (Basel). 2021 Dec 11;11(12):3360. doi: 10.3390/nano11123360 (PMC8707575; doi:10.3390/nano11123360)
Supplement: Supplementary file 1 [file nanomaterials-11-03360-s001.zip]

Archive with 1 entries (1 files):
- nanomaterials-1491480-supplementary-revised.pdf
